# Supplementary material for: Epigenetic Aging in Brain Tissue of the Self‐Fertilizing Vertebrate, Kryptolebias marmoratus
Source: Ecol Evol. 2026 Jun 21;16(6):e73881. doi: 10.1002/ece3.73881 (PMC13283775; doi:10.1002/ece3.73881)
Supplement: Supplementary file 3 — Figure S3: DNA methylation level of 40 selected CpG sites across chronological age. [file ECE3-16-e73881-s004.zip]

Archive with 2 entries (2 files):
- S3a.jpg
- S3b.jpg
